# Supplementary material for: In Silico Prediction of PAMPA Effective Permeability Using a Two-QSAR Approach
Source: Int J Mol Sci. 2019 Jun 28;20(13):3170. doi: 10.3390/ijms20133170 (PMC6651837; doi:10.3390/ijms20133170)
Supplement: Supplementary file 1 [file ijms-20-03170-s001.zip]

Archive with 3 entries (2 files):
- ijms-527538 toconversion supplementary/
- ijms-527538 toconversion supplementary/Figure S1.docx
- ijms-527538 toconversion supplementary/Tables S1 & S2.xlsx
