# Supplementary material for: In Silico Prediction of PAMPA Effective Permeability Using a Two-QSAR Approach
Source: Int J Mol Sci. 2019 Jun 28;20(13):3170. doi: 10.3390/ijms20133170 (PMC6651837; doi:10.3390/ijms20133170)
Supplement: Supplementary file 1 [file ijms-20-03170-s001.zip › ijms-527538 toconversion supplementary/Tables S1 & S2.xlsx]

## Sheet: Table S1
Table S1. Optimal runtime parameters for the SVR models.
Parameter	SVR A	SVR B	HSVR
SVM type	e-SVR	e-SVR	e-SVR
Kernel type	Radial basis function	Radial basis function	Radial basis function
γ	1	1	4
Cost	2	1	3
ε	0.381	0.25	0.000244141

## Sheet: Table S2
Table S2. Compound source for this study, their names, SMILES strings, CAS numbers, observed log Pe values, and predicted values by SVR A, SVR B, HSVR and PLS, data partition, and reference
No.	Molecules	Smiles	CAS	Obs. Log Pe	SVR A	|Δ|	SVR B	|Δ|	HSVR	|Δ|	PLS	|Δ|	Set†	Ref.
1	Acitretin	O(C)c1cc(C)c(/C=C\C(=C/C=C\C(=C/C(O)=O)C)C)c(c1C)C	55079-83-9	-5.24	-4.70858	0.53142	-4.99008	0.24992	-4.64316	0.59684	-5.09078	0.149223		Oja & Maran 2018
2	Acyclovir	O(CCO)Cn1cnc2c(=O)nc([nH]c12)N	59277-89-3	-7.92	-7.53903	0.38097	-7.67031	0.24969	-7.92001	1e-05	-7.84892	0.0710807	T	Oja & Maran 2016, Oja & Maran 2018
3	Albuterol	OC(c1ccc(O)c(c1)CO)CNC(C)(C)C	18559-94-9	-6.43	-6.60704	0.17704	-6.68023	0.25023	-6.52588	0.09588	-6.46372	0.0337227	T	Oja & Maran 2016
4	Allopurinol	O=c1c2c([nH][nH]c2)[nH]cn1	315-30-0	-6.87	-7.2513	0.3813	-6.71792	0.15208	-6.87047	0.00047	-7.49475	0.62475	T	Oja & Maran 2018
5	Ambroxol	Brc1c(N)c(CNC2CCC(O)CC2)cc(c1)Br	18683-91-5	-4.56	-5.74252	1.18252	-5.36661	0.80661	-5.49882	0.93882	-5.57608	1.01608	T	Oja & Maran 2018
6	Aminophenazone	O=c1n(c2ccccc2)n(C)c(c1N(C)C)C	58-15-1	-4.95	-5.53365	0.58365	-5.82333	0.87333	-5.03801	0.08801	-5.68086	0.730864	t	Oja & Maran 2018
7	Amitriptyline	N(CC\C=C1/c2ccccc2CCc2c1cccc2)(C)C	50-48-6	-4.91	-5.04952	0.13952	-5.28169	0.37169	-4.56779	0.34221	-4.47223	0.437768	t	Oja & Maran 2018
8	Amoxapine	Clc1cc2C(=Nc3ccccc3Oc2cc1)N1CCNCC1	14028-44-5	-4.55	-4.56154	0.01154	-4.72057	0.17057	-4.56513	0.01513	-5.26791	0.717906	T	Oja & Maran 2018
9	Amoxicillin	S1C2C(NC(=O)C(N)c3ccc(O)cc3)C(N2C(C(=O)O)C1(C)C)=O	26787-78-0	-6.27	-6.4883	0.2183	-6.51996	0.24996	-6.29884	0.02884	-7.40809	1.13809	T	Oja & Maran 2016
10	Ampicillin	S1C2C(NC(=O)C(N)c3ccccc3)C(N2C(C1(C)C)C(=O)O)=O	69-53-4	-6.05	-6.4315	0.3815	-6.30287	0.25287	-6.06716	0.01716	-7.17322	1.12322	T	Oja & Maran 2016
11	Antipyrine	O=c1cc(C)n(n1c1ccccc1)C	60-80-0	-5.95	-6.33077	0.38077	-5.70043	0.24957	-6.40338	0.45338	-5.7374	0.212599	T	Oja & Maran 2015
12	Astemizole	Fc1ccc(cc1)Cn1c(nc2ccccc12)NC1CCN(CCc2ccc(OC)cc2)CC1	68844-77-9	-4.52	-4.84984	0.32984	-5.39346	0.87346	-4.54	0.02	-4.76316	0.243161	o	Oja & Maran 2018
13	Azelastine	Clc1ccc(Cc2c3ccccc3c(n(n2)C2CCN(C)CCC2)=O)cc1	58581-89-8	-4.5	-4.40655	0.09345	-4.26464	0.23536	-4.49998	2e-05	-5.11685	0.616849	T	Oja & Maran 2018
14	Beclomethasone dipropionate	ClC12C(CC3(C(OC(CC)=O)(C(COC(=O)CC)=O)C(CC3C2CCC2=CC(=O)C=CC12C)C)C)O	5534-09-8	-5.51	-6.17794	0.66794	-6.46321	0.95321	-6.49	0.98	-5.5857	0.0757019	o	Oja & Maran 2016, Oja & Maran 2018
15	Benzbromarone	Brc1cc(C(=O)c2c(CC)oc3c2cccc3)cc(c1O)Br	3562-84-3	-4.44	-4.82118	0.38118	-5.20956	0.76956	-4.51223	0.07223	-4.94228	0.502275	T	Oja & Maran 2018
16	Benzoic Acid	OC(=O)c1ccccc1	65-85-0	-6.57	-6.67692	0.10692	-6.38588	0.18412	-6.56974	0.00026	-6.08256	0.487437	T	Oja & Maran 2018
17	Betahistine	N(C)CCc1ccccn1	5638-76-6	-6.77	-6.3888	0.3812	-6.51983	0.25017	-6.29126	0.47874	-5.9057	0.864299	T	Oja & Maran 2018
18	Betaxolol	O(CC1CC1)CCc1ccc(OCC(O)CNC(C)C)cc1	63659-18-7	-5.31	-5.50072	0.19072	-5.78671	0.47671	-5.01991	0.29009	-5.60664	0.296637	t	Oja & Maran 2018
19	Bicalutamide	S(=O)(=O)(c1ccc(cc1)F)CC(C(=O)Nc1ccc(C#N)c(c1)C(F)(F)F)(O)C	90357-06-5	-5.11	-5.49099	0.38099	-5.67071	0.56071	-5.11046	0.00046	-6.39854	1.28854	T	Oja & Maran 2018
20	Bisacodyl	O(C(=O)C)c1ccc(C(c2ncccc2)c2ccc(OC(C)=O)cc2)cc1	603-50-9	-4.45	-5.10592	0.65592	-5.29298	0.84298	-4.62923	0.17923	-5.12993	0.679926	T	Oja & Maran 2018
21	Bisoprolol	O(CC(CNC(C)C)O)c1ccc(COCCOC(C)C)cc1	66722-44-9	-6.3	-5.72945	0.57055	-6.26262	0.03738	-6.30037	0.00037	-5.77904	0.520957	T	Oja & Maran 2018
22	Budesonide	O1C(CCC)OC2C1(C(CO)=O)C1(CC(O)C3C4(C=CC(=O)C=C4CCC3C1C2)C)C	51333-22-3	-4.91	-5.51142	0.60142	-5.63966	0.72966	-5.16	0.25	-5.85441	0.944411	o	Oja & Maran 2018
23	Caffeine	O=c1n(C)c(n(c2ncn(c12)C)C)=O	58-08-2	-5.58	-6.30246	0.72246	-6.7806	1.2006	-6.57709	0.99709	-6.46657	0.886574	T	Oja & Maran 2016, Oja & Maran 2018
24	Carbadox	O[n]1c2ccccc2[n](cc1CNNC(OC)=O)O	6804-07-5	-7.3	-6.91915	0.38085	-7.0502	0.2498	-7.26394	0.03606	-7.43093	0.130932	T	Oja & Maran 2016, Oja & Maran 2018
25	Carbamazepine	N1(C(N)=O)c2c(C=Cc3ccccc13)cccc2	298-46-4	-5.15	-4.99995	0.15005	-4.97157	0.17843	-4.63307	0.51693	-5.58789	0.437887	T	Oja & Maran 2016, Oja & Maran 2018
26	Carvedilol	O(c1c2c3ccccc3[nH]c2ccc1)CC(CNCCOc1ccccc1OC)O	72956-09-3	-5.1	-4.93408	0.16592	-5.30072	0.20072	-4.50851	0.59149	-5.56581	0.465808	T	Oja & Maran 2018
27	Cefadroxil	S1CC(C)=C(N2C1C(NC(=O)C(N)c1ccc(O)cc1)C2=O)C(=O)O	50370-12-2	-7.06	-6.67871	0.38129	-6.57851	0.48149	-6.5259	0.5341	-7.52268	0.46268	T	Oja & Maran 2016, Oja & Maran 2018
28	Cefazolin	N12C(C(NC(=O)Cn3cnnn3)C1=O)SCC(=C2C(=O)O)CSc1sc(C)nn1	25953-19-9	-7.1	-7.48144	0.38144	-7.3499	0.2499	-7.70833	0.60833	-8.47578	1.37578	T	Oja & Maran 2016
29	Ceftriaxone	S1CC(CSc2nc(=O)c(=O)[nH]n2C)=C(N2C1C(NC(=O)C(c1csc(n1)N)NOC)C2=O)C(O)=O	73384-59-5	-7.98	-7.59928	0.38072	-7.58272	0.39728	-7.98026	0.00026	-8.70981	0.729814	T	Oja & Maran 2016
30	Cephalexin	S1CC(C)=C(C(O)=O)N2C(=O)C(NC(C(N)c3ccccc3)=O)C12	15686-71-2	-6.14	-6.51527	0.37527	-6.39051	0.25051	-6.23632	0.09632	-7.35487	1.21487	T	Oja & Maran 2016
31	Chloramphenicol	ClC(Cl)C(=O)NC(CO)C(c1ccc([N](=O)O)cc1)O	56-75-7	-6.98	-6.86753	0.11247	-7.22959	0.24959	-7.18258	0.20258	-6.85549	0.124512	T	Oja & Maran 2018
32	Chloroquine	Clc1ccc2c(NC(C)CCCN(CC)CC)ccnc2c1	54-05-7	-6.19	-6.56532	0.37532	-5.94012	0.24988	-6.54776	0.35776	-5.21926	0.970742	T	Oja & Maran 2018
33	Chlorphenamine	Clc1ccc(C(CCN(C)C)c2ncccc2)cc1	132-22-9	-4.75	-4.99332	0.24332	-4.62349	0.12651	-4.57781	0.17219	-5.09081	0.340811	T	Oja & Maran 2018
34	Chlorpromazine	Clc1ccc2c(c1)N(c1ccccc1S2)CCCN(C)C	50-53-3	-4.92	-4.3668	0.5532	-4.99254	0.07254	-4.51694	0.40306	-4.86039	0.0596137	t	Oja & Maran 2018
35	Chlortetracycline	Clc1c2C(C)(C3C(C(=O)C4(O)C(C3)C(N(C)C)C(C(=C4O)C(N)=O)=O)C(O)c2c(O)cc1)O	57-62-5	-6.96	-7.09924	0.13924	-7.12893	0.16893	-7.28328	0.32328	-7.97464	1.01464	T	Oja & Maran 2016
36	Cinoxacin	O1c2cc3n(CC)nc(C(=O)O)c(c3cc2OC1)=O	28657-80-9	-7.5	-6.64982	0.85018	-7.10295	0.39705	-7.05234	0.44766	-6.64643	0.853574	t	Oja & Maran 2018
37	Ciprofloxacin	Fc1c(N2CCNCC2)cc2n(C3CC3)cc(C(=O)O)c(c2c1)=O	85721-33-1	-7.32	-7.13237	0.18763	-7.07523	0.24477	-7.27261	0.04739	-6.83692	0.483082	t	Oja & Maran 2016, Oja & Maran 2018
38	Citalopram	Fc1ccc(C2(c3ccc(C#N)cc3CO2)CCCN(C)C)cc1	59729-33-8	-4.43	-4.81097	0.38097	-4.61877	0.18877	-4.42942	0.00058	-5.28697	0.856969	T	Oja & Maran 2018
39	Clomipramine	Clc1cc2N(c3ccccc3CCc2cc1)CCCN(C)C	303-49-1	-5.4	-5.17944	0.22056	-5.21207	0.18793	-4.79284	0.60716	-4.60421	0.79579	T	Oja & Maran 2018
40	Clonidine	c1cc(Cl)c(NC2NCCN2)c(Cl)c1	4205-90-7	-5.83	-5.33967	0.49033	-4.84383	0.98617	-5.71979	0.11021	-5.54584	0.284159	T	Oja & Maran 2018
41	Clozapine	C1(=Nc2c(Nc3ccccc13)ccc(c2)Cl)N1CCN(C)CC1	5786-21-0	-4.33	-4.71121	0.38121	-4.40432	0.07432	-4.33045	0.00045	-5.16441	0.834413	T	Oja & Maran 2018
42	Cromolyn	O(CC(COc1cccc2oc(C(O)=O)cc(c12)=O)O)c1c2c(=O)cc(C(=O)O)oc2ccc1	16110-51-3	-7.93	-7.54867	0.38133	-7.61437	0.31563	-7.94365	0.01365	-7.29289	0.637113	T	Oja & Maran 2018
43	Danofloxacin	Fc1c(N2C3CC(C2)N(C3)C)cc2n(C3CC3)cc(C(=O)O)c(c2c1)=O	112398-08-0	-7.31	-7.3438	0.0338	-6.8224	0.4876	-7.2966	0.0134	-6.59274	0.717263	T	Oja & Maran 2016, Oja & Maran 2018
44	Dapsone	S(=O)(c1ccc(N)cc1)(c1ccc(N)cc1)=O	80-08-0	-7.06	-6.8862	0.1738	-7.07972	0.01972	-7.27041	0.21041	-6.63667	0.423327	T	Oja & Maran 2015
45	Desipramine	c12ccccc2CCc2c(cccc2)N1CCCNC	50-47-5	-4.56	-4.64841	0.08841	-4.74033	0.18033	-4.58004	0.02004	-4.86543	0.305431	T	Oja & Maran 2018
46	Dexamethasone	FC12C(CC3(C(O)(C(CO)=O)C(C)CC3C2CCC2=CC(=O)C=CC12C)C)O	50-02-2	-7.15	-5.89989	1.25011	-6.6213	0.5287	-7.15002	2e-05	-6.04749	1.10251	T	Oja & Maran 2016, Oja & Maran 2018
47	Diclofenac	Clc1cccc(c1Nc1c(CC(O)=O)cccc1)Cl	15307-86-5	-5.86	-5.48491	0.37509	-5.72254	0.13746	-5.05694	0.80306	-5.26976	0.590236	T	Oja & Maran 2018
48	Dicloxacillin	Clc1cccc(c1c1noc(C)c1C(NC1C2SC(C)(C)C(N2C1=O)C(O)=O)=O)Cl	3116-76-5	-6.62	-6.23875	0.38125	-6.86996	0.24996	-6.62061	0.00061	-6.58166	0.0383437	T	Oja & Maran 2018
49	Difloxacin	Fc1cc2c(=O)c(C(O)=O)cn(c2cc1N1CCN(C)CC1)c1ccc(F)cc1	98106-17-3	-6.03	-6.27713	0.24713	-6.27953	0.24953	-6.0306	0.0006	-6.13481	0.104813	T	Oja & Maran 2015
50	Diflunisal	Fc1c(ccc(F)c1)c1ccc(O)c(c1)C(=O)O	22494-42-4	-6.92	-6.66686	0.25314	-5.90901	1.01099	-6.87076	0.04924	-5.71014	1.20986	T	Oja & Maran 2018
51	Dihydroergotamine	O1C(C)(C(=O)N2C(Cc3ccccc3)C(=O)N3C(C12O)CCC3)NC(C1CN(C)C2Cc3c[nH]c4c3c(C2C1)ccc4)=O	511-12-6	-6.08	-6.2751	0.1951	-6.09196	0.01196	-5.95	0.13	-6.02735	0.0526464	o	Oja & Maran 2018
52	Diltiazem	S1c2ccccc2N(CCN(C)C)C(C(C1c1ccc(OC)cc1)OC(=O)C)=O	42399-41-7	-4.63	-5.68702	1.05702	-5.6588	1.0288	-5.37134	0.74134	-5.54522	0.915224	t	Oja & Maran 2018
53	Dimetindene	N(C)(CCC=1Cc2ccccc2C1C(c1ccccn1)C)C	5636-83-9	-4.71	-4.66199	0.04801	-4.69466	0.01534	-4.53903	0.17097	-4.96747	0.257472	T	Oja & Maran 2018
54	Disopyramide	O=C(C(CCN(C(C)C)C(C)C)(c1ccccn1)c1ccccc1)N	3737-09-5	-6.24	-5.83462	0.40538	-5.80643	0.43357	-5.57095	0.66905	-5.66155	0.578449	t	Oja & Maran 2018
55	Dolasetron	O(C(c1c[nH]c2ccccc12)=O)C1CC2N3CC(=O)C(C2)CC3C1	115956-12-2	-5.75	-6.04305	0.29305	-5.11651	0.63349	-5.75009	9e-05	-5.81424	0.0642412	T	Oja & Maran 2018
56	Domperidone	Clc1ccc2n(C3CCN(CCCn4c5ccccc5[nH]c4=O)CC3)c([nH]c2c1)=O	57808-66-9	-5.58	-4.75501	0.82499	-4.77753	0.80247	-4.56236	1.01764	-5.3272	0.252805	T	Oja & Maran 2018
57	Doxazosin	O1C(COc2ccccc12)C(=O)N1CCN(CC1)c1nc2cc(OC)c(OC)cc2c(n1)N	74191-85-8	-5.34	-6.33652	0.99652	-6.13208	0.79208	-5.95176	0.61176	-6.10789	0.767893	T	Oja & Maran 2018
58	Doxepin	C1(=C/CCN(C)C)/c2ccccc2OCc2c1cccc2	1668-19-5	-4.41	-4.79086	0.38086	-4.73619	0.32619	-4.51359	0.10359	-4.78756	0.377556	T	Oja & Maran 2018
59	Doxycycline	OC1C2C(C(=O)C3(O)C(O)=C(C(N)=O)C(C(C13)N(C)C)=O)C(O)c1c(O)cccc1C2C	564-25-0	-7.32	-7.0679	0.2521	-7.15229	0.16771	-7.28075	0.03925	-7.96364	0.643637	T	Oja & Maran 2016
60	Enoxacin	Fc1c(N2CCNCC2)nc2n(CC)cc(c(c2c1)=O)C(=O)O	74011-58-8	-7.56	-7.34939	0.21061	-7.31801	0.24199	-7.55306	0.00694	-7.24369	0.31631	T	Oja & Maran 2016, Oja & Maran 2018
61	Enrofloxacin	Fc1c(N2CCN(CC)CC2)cc2n(C3CC3)cc(C(=O)O)c(c2c1)=O	93106-60-6	-6.78	-6.92539	0.14539	-6.74775	0.03225	-6.77985	0.00015	-6.4011	0.378898	T	Oja & Maran 2015
62	Ethinyl Estradiol	OC1(C2(C)CCC3C(C2CC1)CCc1cc(O)ccc31)C#C	57-63-6	-4.41	-5.07924	0.66924	-4.82491	0.41491	-4.79423	0.38423	-5.03493	0.624927	t	Oja & Maran 2018
63	Etoricoxib	Clc1cc(c2ccc(S(C)(=O)=O)cc2)c(c2ccc(C)nc2)nc1	202409-33-4	-4.5	-5.07784	0.57784	-4.79493	0.29493	-4.78926	0.28926	-5.49295	0.99295	T	Oja & Maran 2018
64	Famotidine	S(Cc1csc(n1)/N=C(\N)N)CC\C(=N\S(=O)(N)=O)N	76824-35-6	-8.53	-8.14885	0.38115	-7.62727	0.90273	-8.52987	0.00013	-8.28931	0.240694	T	Oja & Maran 2016, Oja & Maran 2018
65	Fenoterol	OC(CNC(C)Cc1ccc(O)cc1)c1cc(O)cc(O)c1	13392-18-2	-6.84	-6.45904	0.38096	-7.07031	0.23031	-6.73346	0.10654	-6.30093	0.539075	T	Oja & Maran 2016, Oja & Maran 2018
66	Fluconazole	Fc1cc(F)ccc1C(Cn1cncn1)(Cn1ncnc1)O	86386-73-4	-6.42	-6.78515	0.36515	-7.0965	0.6765	-7.22015	0.80015	-6.17742	0.242582	T	Oja & Maran 2018
67	Flumequine	Fc1cc2CCC(n3cc(C(=O)O)c(c(c23)c1)=O)C	42835-25-6	-6.01	-6.39058	0.38058	-6.09679	0.08679	-6.00957	0.00043	-6.24123	0.231231	T	Oja & Maran 2018
68	Fluorescein	O1C2(c3ccccc3C1=O)c1c(cc(O)cc1)Oc1cc(O)ccc21	2321-07-5	-7.14	-6.56336	0.57664	-5.5392	1.6008	-7.13929	0.00071	-5.75506	1.38494	T	Oja & Maran 2018
69	Flutamide	FC(F)(c1cc(ccc1[N](=O)O)NC(=O)C(C)C)F	13311-84-7	-4.13	-5.24097	1.11097	-5.32155	1.19155	-4.84605	0.71605	-6.02503	1.89503	T	Oja & Maran 2016, Oja & Maran 2018
70	Fluvoxamine	FC(F)(c1ccc(C(CCCCOC)NOCCN)cc1)F	54739-18-3	-4.89	-5.23867	0.34867	-5.24844	0.35844	-4.88986	0.00014	-5.52065	0.630653	T	Oja & Maran 2018
71	Furosemide	Clc1cc(NCc2ccco2)c(C(=O)O)cc1S(=O)(=O)N	54-31-9	-7.24	-6.8588	0.3812	-6.70223	0.53777	-6.71699	0.52301	-6.84815	0.391854	T	Oja & Maran 2018
72	Gemfibrozil	O(CCCC(C)(C)C(=O)O)c1c(C)ccc(c1)C	25812-30-0	-4.46	-4.99159	0.53159	-4.71024	0.25024	-4.58125	0.12125	-5.37961	0.919607	T	Oja & Maran 2018
73	Guanabenz	Clc1c(CNNC(=[NH2])N)c(Cl)ccc1	5051-62-7	-6.35	-6.32621	0.02379	-6.088	0.262	-5.96621	0.38379	-5.99699	0.353012	T	Oja & Maran 2018
74	Haloperidol	Clc1ccc(cc1)C1(CCN(CCCC(=O)c2ccc(F)cc2)CC1)O	52-86-8	-4.49	-4.8553	0.3653	-4.31459	0.17541	-4.48991	9e-05	-5.26454	0.774544	T	Oja & Maran 2018
75	Hydralazine	N(N)c1c2c(cccc2)cnn1	86-54-4	-6.01	-6.83508	0.82508	-6.61238	0.60238	-6.64303	0.63303	-6.64135	0.63135	T	Oja & Maran 2018
76	Hydrochlorothiazide	Clc1c(S(=O)(=O)N)cc2c(NCNS2(=O)=O)c1	58-93-5	-8.51	-8.12855	0.38145	-7.40834	1.10166	-8.51014	0.00014	-7.60031	0.909694	T	Oja & Maran 2018
77	Hydroxychloroquine	Clc1ccc2c(NC(C)CCCN(CCO)CC)ccnc2c1	118-42-3	-7.52	-6.98301	0.53699	-5.77034	1.74966	-7.25718	0.26282	-5.75449	1.76551	t	Oja & Maran 2018
78	Imipramine	c12ccccc2CCc2c(cccc2)N1CCCN(C)C	50-49-7	-4.59	-4.97134	0.38134	-4.84049	0.25049	-4.59018	0.00018	-4.5745	0.0154963	T	Oja & Maran 2018
79	Indomethacin	Clc1ccc(C(n2c3ccc(OC)cc3c(CC(=O)O)c2C)=O)cc1	53-86-1	-6.2	-6.03321	0.16679	-6.29196	0.09196	-6.39779	0.19779	-5.54508	0.654919	t	Oja & Maran 2018
80	Irbesartan	O=C1N(Cc2ccc(cc2)c2ccccc2c2nn[nH]n2)C(CCCC)=NC21CCCC2	138402-11-6	-7.03	-5.85703	1.17297	-6.36683	0.66317	-6.76156	0.26844	-5.28165	1.74835	T	Oja & Maran 2018
81	Isoniazid	O=C(c1ccncc1)NN	54-85-3	-6.73	-7.07983	0.34983	-6.98002	0.25002	-7.18292	0.45292	-6.98614	0.256143	T	Oja & Maran 2016, Oja & Maran 2018
82	Ketoconazole	c1(ccc(C2(OC(COc3ccc(N4CCN(C(=O)C)CC4)cc3)CO2)Cn2ccnc2)c(c1)Cl)Cl	65277-42-1	-5	-5.19396	0.19396	-5.69515	0.69515	-4.82	0.18	-5.10177	0.101771	o	Oja & Maran 2018
83	Ketoprofen	OC(=O)C(c1cccc(C(c2ccccc2)=O)c1)C	22071-15-4	-6.78	-6.17598	0.60402	-5.80915	0.97085	-6.09819	0.68181	-5.76507	1.01493	t	Oja & Maran 2018
84	Ketotifen	s1ccc2/C(=C3/CCN(CC3)C)c3ccccc3CC(c12)=O	34580-13-7	-4.49	-4.71774	0.22774	-4.47086	0.01914	-4.35369	0.13631	-5.33167	0.841666	T	Oja & Maran 2018
85	Labetalol	OC(CNC(CCc1ccccc1)C)c1cc(C(N)=O)c(O)cc1	36894-69-6	-6.9	-6.60995	0.29005	-6.95213	0.05213	-6.90024	0.00024	-6.32451	0.575494	T	Oja & Maran 2016, Oja & Maran 2018
86	Lamotrigine	Clc1c(cccc1Cl)c1nnc(N)nc1N	84057-84-1	-6.69	-6.74674	0.05674	-6.43981	0.25019	-6.65808	0.03192	-6.31734	0.372658	T	Oja & Maran 2018
87	Lidocaine	O=C(Nc1c(cccc1C)C)CN(CC)CC	137-58-6	-4.15	-4.49834	0.34834	-5.18777	1.03777	-4.50374	0.35374	-5.43956	1.28956	T	Oja & Maran 2018
88	Linezolid	Fc1cc(N2CC(OC2=O)CNC(=O)C)ccc1N1CCOCC1	165800-03-3	-7.11	-6.25668	0.85332	-6.88339	0.22661	-6.60504	0.50496	-6.06485	1.04515	T	Oja & Maran 2018
89	Lomefloxacin	Fc1c2n(CC)cc(C(O)=O)c(c2cc(c1N1CCNC(C1)C)F)=O	98079-51-7	-7.34	-7.1765	0.1635	-7.03975	0.30025	-7.27379	0.06621	-6.65437	0.685628	T	Oja & Maran 2016, Oja & Maran 2018
90	Losartan	Clc1nc(n(c1CO)Cc1ccc(c2c(cccc2)c2n[nH]nn2)cc1)CCCC	114798-26-4	-6.1	-5.84303	0.25697	-6.27338	0.17338	-6.45345	0.35345	-5.43978	0.660223	t	Oja & Maran 2016
91	Marbofloxacin	Fc1c(c2OCN(n3cc(C(=O)O)c(c(c23)c1)=O)C)N1CCN(C)CC1	115550-35-1	-7.35	-6.96932	0.38068	-7.09968	0.25032	-7.27609	0.07391	-6.7971	0.552897	T	Oja & Maran 2016, Oja & Maran 2018
92	Mazipredone	OC1(CCC2C1(CC(C1C2CCC2=CC(=O)C=CC12C)O)C)C(CN1CCN(CC1)C)=O	13085-08-0	-6.97	-6.09509	0.87491	-6.49622	0.47378	-6.73	0.24	-5.98065	0.989355	o	Oja & Maran 2018
93	Meloxicam	S1(=O)(c2c(C(O)=C(C(=O)Nc3sc(C)cn3)N1C)cccc2)=O	71125-38-7	-6.44	-6.82079	0.38079	-6.61591	0.17591	-6.64081	0.20081	-6.76025	0.320252	T	Oja & Maran 2016
94	Methylaminopterin	OC(=O)C(NC(c1ccc(N(Cc2cnc3nc(N)nc(c3n2)N)C)cc1)=O)CCC(O)=O	60388-53-6	-7.74	-7.35907	0.38093	-7.49032	0.24968	-7.73972	0.00028	-8.10812	0.368124	T	Oja & Maran 2016
95	Methyldopa	OC(=O)C(Cc1cc(O)c(cc1)O)(N)C	555-30-6	-7.69	-6.74392	0.94608	-7.1833	0.5067	-7.13302	0.55698	-7.34245	0.347554	t	Oja & Maran 2016
96	Methylprednisolone	OC1(CCC2C1(CC(C1C2CC(C)C2=CC(=O)C=CC12C)O)C)C(CO)=O	83-43-2	-6.99	-6.62565	0.36435	-6.62667	0.36333	-6.4952	0.4948	-6.18064	0.809361	t	Oja & Maran 2016, Oja & Maran 2018
97	Metoclopramide	Clc1c(N)cc(c(c1)C(=O)NCCN(CC)CC)OC	364-62-5	-6.55	-6.16873	0.38127	-6.48211	0.06789	-6.54982	0.00018	-6.04193	0.508068	T	Oja & Maran 2018
98	Metoprolol	O(c1ccc(CCOC)cc1)CC(O)CNC(C)C	51384-51-1	-6.29	-5.92872	0.36128	-6.18455	0.10545	-6.19568	0.09432	-5.84156	0.448437	T	Oja & Maran 2018
99	Metronidazole	OCCn1c(cnc1C)[N](=O)O	443-48-1	-7	-6.93597	0.06403	-7.22028	0.22028	-7.22597	0.22597	-6.92111	0.0788916	T	Oja & Maran 2018
100	Metyrapone	O=C(c1cnccc1)C(C)(c1cccnc1)C	54-36-4	-4.44	-4.96744	0.52744	-5.03623	0.59623	-4.58883	0.14883	-5.47473	1.03473	t	Oja & Maran 2018
101	Midazolam	Clc1cc2C(=NCc3cnc(n3c2cc1)C)c1c(F)cccc1	59467-70-8	-4.57	-4.95117	0.38117	-4.82015	0.25015	-4.56444	0.00556	-4.9164	0.346401	T	Oja & Maran 2018
102	Nafcillin	S1C2C(C(=O)N2C(C(=O)O)C1(C)C)NC(=O)c1c2ccccc2ccc1OCC	147-52-4	-7.03	-6.40631	0.62369	-6.78017	0.24983	-6.52688	0.50312	-6.43207	0.597931	T	Oja & Maran 2018
103	Naloxone	O1C2C34CCN(CC=C)C(C4(O)CCC2=O)Cc2c3c1c(O)cc2	465-65-6	-5.33	-6.03577	0.70577	-6.52008	1.19008	-6.88974	1.55974	-5.97051	0.64051	T	Oja & Maran 2016, Oja & Maran 2018
104	Naproxen	O(C)c1cc2ccc(cc2cc1)C(C(O)=O)C	22204-53-1	-6.47	-6.16505	0.30495	-5.95429	0.51571	-6.01394	0.45606	-5.55097	0.919033	T	Oja & Maran 2018
105	Naratriptan	S(=O)(=O)(CCc1cc2c(C3CCN(C)CC3)c[nH]c2cc1)NC	121679-13-8	-6.77	-6.69513	0.07487	-6.56285	0.20715	-6.54093	0.22907	-6.278	0.492004	T	Oja & Maran 2016, Oja & Maran 2018
106	Nevirapine	O=c1c2cccnc2n(c2nccc(C)c2[nH]1)C1CC1	129618-40-2	-4.95	-5.33079	0.38079	-5.32604	0.37604	-5.02691	0.07691	-5.69031	0.740313	T	Oja & Maran 2018
107	Niacin	O=C(c1cnccc1)N	59-67-6	-6.72	-6.70355	0.01645	-6.67659	0.04341	-6.61331	0.10669	-6.65849	0.0615067	T	Oja & Maran 2016
108	Niacinamide	OC(c1cnccc1)=O	98-92-0	-6.53	-6.53708	0.00708	-6.75043	0.22043	-6.54707	0.01707	-6.48393	0.04607	T	Oja & Maran 2018
109	Nicotine	n1cc(C2N(CCC2)C)ccc1	54-11-5	-4.79	-5.1708	0.3808	-5.91052	1.12052	-4.79021	0.00021	-5.63429	0.844288	T	Oja & Maran 2018
110	Norfloxacin	Fc1cc2c(=O)c(C(=O)O)cn(c2cc1N1CCNCC1)CC	70458-96-7	-7.99	-7.60913	0.38087	-7.0542	0.9358	-7.98948	0.00052	-6.95682	1.03318	T	Oja & Maran 2016, Oja & Maran 2018
111	Ofloxacin	Fc1c(c2OCC(n3cc(C(=O)O)c(c(c23)c1)=O)C)N1CCN(C)CC1	82419-36-1	-7.47	-7.07372	0.39628	-7.04662	0.42338	-7.24592	0.22408	-6.63831	0.831685	t	Oja & Maran 2016, Oja & Maran 2018
112	Omeprazole	O(C)c1c(cnc(C[S](c2nc3ccc(OC)cc3[nH]2)O)c1C)C	73590-58-6	-5.59	-5.84501	0.25501	-5.76044	0.17044	-5.58962	0.00038	-5.82113	0.231128	T	Oja & Maran 2018
113	Ondansetron	O=C1c2c(n(C)c3ccccc23)CCC1Cn1ccnc1C	99614-02-5	-5.86	-6.39211	0.53211	-4.74746	1.11254	-6.22423	0.36423	-5.83148	0.0285161	t	Oja & Maran 2018
114	Orbifloxacin	Fc1c(c(F)c(F)c2c(=O)c(cn(c12)C1CC1)C(O)=O)N1CC(C)NC(C1)C	113617-63-3	-7.25	-6.97011	0.27989	-6.99982	0.25018	-7.21906	0.03094	-6.53024	0.719763	T	Oja & Maran 2016, Oja & Maran 2018
115	Oxacillin	S1C2C(NC(=O)c3c(C)onc3c3ccccc3)C(N2C(C1(C)C)C(=O)O)=O	66-79-5	-6.73	-6.34879	0.38121	-6.49995	0.23005	-6.29144	0.43856	-6.88024	0.150239	T	Oja & Maran 2018
116	Oxcarbazepine	O=C1Cc2ccccc2N(C(=O)N)c2c1cccc2	28721-07-5	-5.54	-6.08759	0.54759	-5.76319	0.22319	-5.99221	0.45221	-5.95685	0.416851	t	Oja & Maran 2015
117	Oxprenolol	O(CC(O)CNC(C)C)c1c(OCC=C)cccc1	6452-71-7	-5.78	-5.85556	0.07556	-6.02998	0.24998	-5.78036	0.00036	-5.75473	0.0252707	T	Oja & Maran 2018
118	Oxytetracycline	OC1C2C(O)(C(=O)C3=C(O)c4c(O)cccc4C(C13)(C)O)C(O)=C(C(C2N(C)C)=O)C(=O)N	79-57-2	-7.7	-7.31944	0.38056	-7.44959	0.25041	-7.65799	0.04201	-8.53053	0.830527	T	Oja & Maran 2015
119	Pantoprazole	FC(Oc1ccc2nc([nH]c2c1)[S](Cc1nccc(c1OC)OC)O)F	102625-70-7	-6.17	-6.35647	0.18647	-5.9196	0.2504	-6.17019	0.00019	-6.09721	0.0727887	T	Oja & Maran 2018
120	Papaverine	O(C)c1c(cc2ccnc(c2c1)Cc1ccc(OC)c(c1)OC)OC	58-74-2	-4.48	-4.59354	0.11354	-4.48935	0.00935	-4.3787	0.1013	-5.23	0.750002	T	Oja & Maran 2018
121	Paroxetine	Fc1ccc(C2C(COc3cc4OCOc4cc3)CNCC2)cc1	61869-08-7	-4.57	-4.80146	0.23146	-5.09522	0.52522	-4.56964	0.00036	-5.32954	0.759541	T	Oja & Maran 2018
122	Pentamidine	O(c1ccc(C(=N)N)cc1)CCCCCOc1ccc(cc1)C(N)=N	100-33-4	-7.11	-6.72915	0.38085	-6.28952	0.82048	-6.76703	0.34297	-6.70681	0.403188	T	Oja & Maran 2018
123	Pentoxifylline	O=c1n(CCCCC(=O)C)c(=O)n(c2c1n(C)cn2)C	6493-05-6	-6.01	-6.44448	0.43448	-7.09736	1.08736	-6.71561	0.70561	-6.47972	0.46972	T	Oja & Maran 2016, Oja & Maran 2018
124	Perphenazine	Clc1ccc2Sc3ccccc3N(c2c1)CCCN1CCN(CCO)CC1	58-39-9	-4.64	-5.02104	0.38104	-4.60752	0.03248	-4.64018	0.00018	-5.03592	0.395923	T	Oja & Maran 2018
125	Pheniramine	N(CCC(c1ccccc1)c1ncccc1)(C)C	86-21-5	-4.99	-4.60929	0.38071	-5.04736	0.05736	-4.61616	0.37384	-5.14103	0.151028	T	Oja & Maran 2018
126	Phenylbutazone	O=C1N(c2ccccc2)N(c2ccccc2)C(C1CCCC)=O	50-33-9	-4.85	-4.46853	0.38147	-4.5995	0.2505	-4.47117	0.37883	-5.28759	0.437591	T	Oja & Maran 2018
127	Pindolol	O(CC(O)CNC(C)C)c1cccc2c1cc[nH]2	13523-86-9	-6.7	-6.40369	0.29631	-6.33089	0.36911	-6.06698	0.63302	-5.90595	0.794047	T	Oja & Maran 2018
128	Pirenzepine	O=C(n1c2ncccc2[nH]c(c2c1cccc2)=O)CN1CCN(C)CC1	28797-61-7	-7.32	-6.61419	0.70581	-6.61725	0.70275	-6.47677	0.84323	-6.1035	1.2165	T	Oja & Maran 2016
129	Piroxicam	c12ccccc2S(N(C)C(C(=O)Nc2ccccn2)=C1O)(=O)=O	36322-90-4	-5.69	-6.15293	0.46293	-6.29197	0.60197	-6.2085	0.5185	-6.77478	1.08478	T	Oja & Maran 2016
130	Pitofenone	O(c1ccc(C(=O)c2c(C(=O)OC)cccc2)cc1)CCN1CCCCC1	54063-52-4	-4.47	-4.89425	0.42425	-4.72006	0.25006	-4.48842	0.01842	-5.33881	0.868813	T	Oja & Maran 2018
131	Prednisolone	OC1(C2(CC(O)C3C4(C=CC(=O)C=C4CCC3C2CC1)C)C)C(=O)CO	50-24-8	-7.45	-6.63387	0.81613	-6.96831	0.48169	-6.95676	0.49324	-6.25561	1.19439	T	Oja & Maran 2016, Oja & Maran 2018
132	Prednisone	OC1(CCC2C3CCC4=CC(=O)C=CC4(C3C(CC12C)=O)C)C(CO)=O	53-03-2	-6.77	-6.38924	0.38076	-6.51983	0.25017	-6.29107	0.47893	-6.21948	0.550522	T	Oja & Maran 2016, Oja & Maran 2018
133	Procaine	O(CCN(CC)CC)C(c1ccc(N)cc1)=O	59-46-1	-5.62	-6.10397	0.48397	-6.0454	0.4254	-5.98873	0.36873	-5.91047	0.290469	T	Oja & Maran 2018
134	Promethazine	S1c2c(cccc2)N(CC(N(C)C)C)c2ccccc12	60-87-7	-4.75	-4.37837	0.37163	-4.50261	0.24739	-4.47183	0.27817	-4.93162	0.181621	t	Oja & Maran 2018
135	Propafenone	O(c1c(C(=O)CCc2ccccc2)cccc1)CC(CNCCC)O	54063-53-5	-4.84	-5.22124	0.38124	-5.55854	0.71854	-4.83939	0.00061	-4.71946	0.120538	T	Oja & Maran 2018
136	Propofol	Oc1c(C(C)C)cccc1C(C)C	2078-54-8	-4.42	-5.50323	1.08323	-5.09137	0.67137	-5.70424	1.28424	-4.74714	0.327144	t	Oja & Maran 2018
137	Propranolol	O(CC(O)CNC(C)C)c1c2ccccc2ccc1	525-66-6	-4.9	-5.41613	0.51613	-5.49459	0.59459	-5.10902	0.20902	-5.51677	0.616769	T	Oja & Maran 2018
138	Pyrazinamide	O=C(N)c1cnccn1	98-96-4	-6.27	-6.65121	0.38121	-6.93396	0.66396	-6.9419	0.6719	-7.05094	0.780938	T	Oja & Maran 2016, Oja & Maran 2018
139	Pyridoxine	Oc1c(ncc(CO)c1CO)C	65-23-6	-7.79	-6.73766	1.05234	-7.07163	0.71837	-7.17316	0.61684	-6.7131	1.0769	t	Oja & Maran 2016
140	Quetiapine	S1c2c(cccc2)C(=Nc2ccccc12)N1CCN(CCOCCO)CC1	111974-69-7	-4.49	-4.8562	0.3662	-5.05032	0.56032	-4.57126	0.08126	-5.52561	1.03561	T	Oja & Maran 2018
141	Quinine	OC(C1N2CC(C=C)C(CC2)C1)c1c2c(ccc(OC)c2)ncc1	130-95-0	-5.35	-5.12357	0.22643	-5.26157	0.08843	-4.66169	0.68831	-5.52629	0.176293	T	Oja & Maran 2018
142	Rabeprazole	O(c1ccnc(C[S](c2nc3ccccc3[nH]2)O)c1C)CCCOC	117976-89-3	-5.34	-5.72055	0.38055	-5.90104	0.56104	-5.36241	0.02241	-5.91892	0.578922	T	Oja & Maran 2016, Oja & Maran 2018
143	Ramipril	O=C(C(C)NC(CCc1ccccc1)C(OCC)=O)N1C(CC2C1CCC2)C(O)=O	87333-19-5	-6.57	-6.28683	0.28317	-7.02169	0.45169	-6.56973	0.00027	-6.41511	0.154894	T	Oja & Maran 2016
144	Salicylic Acid	Oc1ccccc1C(=O)O	69-72-7	-7.22	-6.77342	0.44658	-6.42968	0.79032	-6.70462	0.51538	-6.4244	0.795601	t	Oja & Maran 2018
145	Sarafloxacin	Fc1cc2c(=O)c(C(O)=O)cn(c2cc1N1CCNCC1)c1ccc(F)cc1	98105-99-8	-7.39	-6.714	0.676	-6.99525	0.39475	-7.10183	0.28817	-6.4488	0.941199	T	Oja & Maran 2016, Oja & Maran 2018
146	Sotalol	S(=O)(C)(=O)Nc1ccc(C(O)CNC(C)C)cc1	3930-20-9	-6.2	-6.58121	0.38121	-6.45023	0.25023	-6.36697	0.16697	-6.95404	0.754041	T	Oja & Maran 2016
147	Sulfacetamide	S(NC(C)=O)(=O)(c1ccc(N)cc1)=O	144-80-9	-7.4	-7.23321	0.16679	-7.10635	0.29365	-7.35052	0.04948	-7.14482	0.255183	t	Oja & Maran 2016, Oja & Maran 2018
148	Sulfachlorpyridazine	Clc1ccc(NS(=O)(c2ccc(N)cc2)=O)nn1	80-32-0	-7.42	-7.03919	0.38081	-7.15652	0.26348	-7.27666	0.14334	-6.7851	0.634901	T	Oja & Maran 2016, Oja & Maran 2018
149	Sulfadiazine	S(Nc1ncccn1)(=O)(c1ccc(N)cc1)=O	68-35-9	-7.39	-7.47177	0.08177	-7.34535	0.04465	-7.69544	0.30544	-7.07366	0.316338	T	Oja & Maran 2016, Oja & Maran 2018
150	Sulfadimethoxine	S(Nc1cc(OC)nc(n1)OC)(c1ccc(N)cc1)(=O)=O	122-11-2	-7.05	-7.08447	0.03447	-7.04526	0.00474	-7.24548	0.19548	-6.85518	0.194819	T	Oja & Maran 2016, Oja & Maran 2018
151	Sulfadoxine	S(Nc1c(OC)c(OC)ncn1)(=O)(c1ccc(N)cc1)=O	2447-57-6	-7.27	-6.97024	0.29976	-7.07902	0.19098	-7.27194	0.00194	-6.90429	0.365706	T	Oja & Maran 2016, Oja & Maran 2018
152	Sulfaguanidine	S(=O)(/N=C(\N)N)(c1ccc(N)cc1)=O	57-67-0	-7.3	-7.0797	0.2203	-7.48761	0.18761	-7.30024	0.00024	-7.61903	0.319032	T	Oja & Maran 2018
153	Sulfamerazine	S(Nc1nc(C)ccn1)(=O)(c1ccc(N)cc1)=O	127-79-7	-7.31	-7.11059	0.19941	-7.28874	0.02126	-7.30583	0.00417	-6.95211	0.35789	t	Oja & Maran 2016, Oja & Maran 2018
154	Sulfamethazine	S(Nc1nc(C)cc(n1)C)(c1ccc(N)cc1)(=O)=O	57-68-1	-7.07	-6.83656	0.23344	-7.30228	0.23228	-7.06982	0.00018	-6.90226	0.167744	T	Oja & Maran 2016, Oja & Maran 2018
155	Sulfamethizole	S(Nc1sc(C)nn1)(=O)(c1ccc(N)cc1)=O	144-82-1	-7.36	-7.07236	0.28764	-7.09418	0.26582	-7.27025	0.08975	-7.26	0.0999952	t	Oja & Maran 2016, Oja & Maran 2018
156	Sulfamethoxazole	S(Nc1cc(C)on1)(=O)(c1ccc(N)cc1)=O	723-46-6	-7.28	-7.1549	0.1251	-7.15134	0.12866	-7.30782	0.02782	-6.87414	0.405856	T	Oja & Maran 2016, Oja & Maran 2018
157	Sulfamethoxypyridazine	S(Nc1ccc(OC)nn1)(=O)(c1ccc(N)cc1)=O	80-35-3	-6.96	-7.09097	0.13097	-7.25061	0.29061	-7.28829	0.32829	-6.93458	0.0254157	T	Oja & Maran 2016, Oja & Maran 2018
158	Sulfamonomethoxine	S(Nc1cc(OC)ncn1)(=O)(c1ccc(N)cc1)=O	1220-83-3	-7.37	-7.13212	0.23788	-7.28717	0.08283	-7.32387	0.04613	-6.92432	0.445682	T	Oja & Maran 2016, Oja & Maran 2018
159	Sulfamoxole	S(Nc1nc(C)c(o1)C)(=O)(c1ccc(N)cc1)=O	729-99-7	-7.34	-6.99075	0.34925	-7.09001	0.24999	-7.27283	0.06717	-6.9112	0.428804	T	Oja & Maran 2016, Oja & Maran 2018
160	Sulfanilamide	S(=O)(=O)(c1ccc(cc1)N)N	63-74-1	-7.35	-7.26953	0.08047	-7.40427	0.05427	-7.55441	0.20441	-7.2163	0.133697	t	Oja & Maran 2016, Oja & Maran 2018
161	Sulfapyridine	S(Nc1ccccn1)(=O)(c1ccc(N)cc1)=O	144-83-2	-7.26	-6.93009	0.32991	-7.16488	0.09512	-7.25991	9e-05	-6.7191	0.540905	T	Oja & Maran 2016, Oja & Maran 2018
162	Sulfaquinoxaline	S(Nc1cnc2ccccc2n1)(c1ccc(N)cc1)(=O)=O	59-40-5	-6.95	-6.90268	0.04732	-7.15253	0.20253	-7.25969	0.30969	-6.67808	0.271918	T	Oja & Maran 2016, Oja & Maran 2018
163	Sulfathiazole	S(Nc1sccn1)(=O)(c1ccc(N)cc1)=O	72-14-0	-7.39	-7.26441	0.12559	-7.14005	0.24995	-7.39026	0.00026	-7.06005	0.329953	T	Oja & Maran 2016, Oja & Maran 2018
164	Sulfisoxazole	S(Nc1c(C)c(no1)C)(=O)(c1ccc(N)cc1)=O	127-69-5	-7.41	-6.92565	0.48435	-6.97411	0.43589	-7.19557	0.21443	-6.68458	0.725417	T	Oja & Maran 2016, Oja & Maran 2018
165	Sulindac	C1(=C(C)C(CC(=O)O)=C2CC(=CC=C12)F)CC1C=CC([S](O)C)C=C1	38194-50-2	-6.91	-6.33944	0.57056	-6.58872	0.32128	-6.41279	0.49721	-5.72353	1.18647	t	Oja & Maran 2018
166	Tacrine	n1c2c(c(N)c3CCCCc13)cccc2	321-64-2	-6.06	-5.67895	0.38105	-4.81009	1.24991	-6.0602	0.0002	-5.54735	0.512648	T	Oja & Maran 2018
167	Telmisartan	OC(=O)c1c(c2ccc(Cn3c4cc(c5nc6ccccc6n5C)cc(c4nc3CCC)C)cc2)cccc1	144701-48-4	-5.02	-5.69522	0.67522	-6.11042	1.09042	-5.68	0.66	-4.85797	0.162026	o	Oja & Maran 2016
168	Tenidap	Clc1cc2C(=C(/O)c3sccc3)/C(=O)N(c2cc1)C(N)=O	120210-48-2	-5.95	-6.77455	0.82455	-6.76521	0.81521	-6.7876	0.8376	-6.4913	0.541303	T	Oja & Maran 2018
169	Tetracycline	c12c(c(O)ccc1)C(=O)C1=C(O)C3(C(C(=C(O)C(N(C)C)C3CC1C2(O)C)C(N)=O)=O)O	60-54-8	-6.96	-7.086	0.126	-7.16523	0.20523	-7.28525	0.32525	-8.05338	1.09338	t	Oja & Maran 2016
170	Theophylline	c1(n(c2nc[nH]c2c(=O)n1C)C)=O	58-55-9	-7.46	-6.81395	0.64605	-6.95863	0.50137	-7.15286	0.30714	-6.69465	0.765347	T	Oja & Maran 2018
171	Thiabendazole	s1cnc(c1)c1nc2ccccc2[nH]1	148-79-8	-4.65	-6.22842	1.57842	-5.29311	0.64311	-6.16741	1.51741	-5.9328	1.2828	t	Oja & Maran 2018
172	Thiamphenicol	ClC(Cl)C(NC(C(O)c1ccc(S(=O)(=O)C)cc1)CO)=O	15318-45-3	-6.72	-6.40787	0.31213	-7.29436	0.57436	-6.59856	0.12144	-6.94169	0.22169	t	Oja & Maran 2018
173	Thiethylperazine	S1c2c(cccc2)N(CCCN2CCN(CC2)C)c2cc(SCC)ccc12	1420-55-9	-5.67	-5.28856	0.38144	-5.38635	0.28365	-4.9159	0.7541	-4.94446	0.72554	T	Oja & Maran 2018
174	Thioridazine	S1c2c(N(CCC3CCCCN3C)c3c1cccc3)cc(cc2)SC	50-52-2	-5.23	-5.46435	0.23435	-5.48025	0.25025	-5.18796	0.04204	-4.76302	0.466977	T	Oja & Maran 2018
175	Tiagabine	s1ccc(c1C(/c1c(ccs1)C)=C\CCN1CC(C(O)=O)CCC1)C	115103-54-3	-5.94	-5.68524	0.25476	-6.19013	0.25013	-5.93986	0.00014	-5.43438	0.505619	T	Oja & Maran 2016, Oja & Maran 2018
176	Timolol	c1(c(nsn1)OCC(O)CNC(C)(C)C)N1CCOCC1	26839-75-8	-6.23	-6.61109	0.38109	-6.46079	0.23079	-6.41899	0.18899	-6.43407	0.204069	T	Oja & Maran 2018
177	Tinidazole	S(CC)(CCn1c(ncc1[N](=O)O)C)(=O)=O	19387-91-8	-6.38	-6.94122	0.56122	-7.57781	1.19781	-6.96161	0.58161	-6.97347	0.593466	t	Oja & Maran 2015
178	Tizanidine	Clc1c(NC2NCCN2)c2nsnc2cc1	51322-75-9	-6.08	-6.46065	0.38065	-6.72733	0.64733	-6.485	0.405	-6.24686	0.166864	T	Oja & Maran 2018
179	Tolperisone	O=C(c1ccc(C)cc1)C(CN1CCCCC1)C	728-88-1	-4.29	-4.61204	0.32204	-4.40866	0.11866	-4.32875	0.03875	-5.06717	0.77717	T	Oja & Maran 2018
180	Tolterodine	Oc1ccc(cc1C(CCN(C(C)C)C(C)C)c1ccccc1)C	124937-51-5	-4.63	-4.65648	0.02648	-5.22912	0.59912	-4.5157	0.1143	-4.63216	0.00215841	t	Oja & Maran 2018
181	Tramadol	OC1(CCCCC1CN(C)C)c1cc(OC)ccc1	27203-92-5	-4.51	-4.89122	0.38122	-5.19713	0.68713	-4.51027	0.00027	-5.32326	0.813261	T	Oja & Maran 2018
182	Trazodone	Clc1cccc(c1)N1CCN(CC1)CCCn1c(=O)[n]2c([nH]1)cccc2	19794-93-5	-4.5	-4.38423	0.11577	-4.69846	0.19846	-4.50031	0.00031	-5.25174	0.75174	T	Oja & Maran 2018
183	Triamcinolone	FC12C(CC3(C(O)(C(CO)=O)C(O)CC3C2CCC2=CC(=O)C=CC12C)C)O	124-94-7	-7.31	-6.38603	0.92397	-7.17439	0.13561	-6.62898	0.68102	-6.65808	0.651919	t	Oja & Maran 2018
184	Trimethoprim	O(c1cc(Cc2c(N)nc(nc2)N)cc(OC)c1OC)C	738-70-5	-6.91	-6.3187	0.5913	-7.1362	0.2262	-6.56847	0.34153	-6.36363	0.546367	t	Oja & Maran 2018
185	Tropisetron	O(C(c1c[nH]c2ccccc12)=O)C1CC2N(C)C(C1)CC2	89565-68-4	-6.83	-5.60397	1.22603	-5.31345	1.51655	-5.46209	1.36791	-5.57327	1.25673	T	Oja & Maran 2018
186	Valsartan	OC(C(N(Cc1ccc(c2c(c3nn[nH]n3)cccc2)cc1)C(CCCC)=O)C(C)C)=O	137862-53-4	-7.67	-6.19021	1.47979	-6.63787	1.03213	-6.69396	0.97604	-5.86607	1.80393	T	Oja & Maran 2018
187	Verapamil	O(c1c(OC)ccc(c1)C(CCCN(C)CCc1ccc(OC)c(c1)OC)(C(C)C)C#N)C	52-53-9	-4.4	-4.92111	0.52111	-5.32908	0.92908	-4.51	0.11	-5.21083	0.810831	o	Oja & Maran 2018
188	Warfarin	o1c2c(cccc2)c(O)c(C(CC(C)=O)c2ccccc2)c1=O	81-81-2	-5.96	-6.55386	0.59386	-5.94047	0.01953	-6.51659	0.55659	-6.05628	0.0962759	T	Oja & Maran 2018
189	Zalcitabine	O1C(n2ccc(nc2=O)N)CCC1CO	7481-89-2	-7.19	-6.80928	0.38072	-7.27702	0.08702	-7.08039	0.10961	-7.20822	0.0182176	T	Oja & Maran 2018
190	Zaleplon	O=C(C)N(c1cc(c2ccnc3c(C#N)cnn23)ccc1)CC	151319-34-5	-5.47	-6.50491	1.03491	-6.20923	0.73923	-6.16929	0.69929	-6.09287	0.622869	t	Oja & Maran 2016, Oja & Maran 2018
†T, t, and o stand for the training set, test set, and outlier set, respectively
